# Supplementary material for: The Effect of Electrical Stimulation–Induced Pain on Time Perception and Relationships to Pain-Related Emotional and Cognitive Factors: A Temporal Bisection Task and Questionnaire–Based Study
Source: Front Psychol. 2022 Jan 14;12:800774. doi: 10.3389/fpsyg.2021.800774 (PMC8795068; doi:10.3389/fpsyg.2021.800774)
Supplement: Supplementary file 3 [file Data_Sheet_1.XLSX]

## Sheet: 实验一结果完全汇总1018
Subjects number	Gender	Year	Intensity(mA)	Intensity(mA)	Intensity(mA)	Intensity(mA)	Questionnaire	Questionnaire	Questionnaire	PSE(ms)	PSE(ms)	PSE(ms)	PSE(ms)	PSE(ms)	WF	WF	WF	WF	WF	Non-stimulus [Proportion of "long" responses (%)]							100-ms non-painful [Proportion of "long" responses (%)]							100-ms painful [Proportion of "long" responses (%)]							300-ms non-painful [Proportion of "long" responses (%)]							300-ms painful [Proportion of "long" responses (%)]
Subjects number	Gender	year	100ms no pain	100ms pain	300ms no pain	300ms pain	PCS	CHPASS	FPQ-III	Non-stimulus	100-ms non-painful	100-ms painful	300-ms nonpainful	300-ms painful	Non-stimulus	100-ms non-painful	100-ms painful	300-ms nonpainful	300-ms painful	400ms	600ms	800ms	1000ms	1200ms	1400ms	1600ms	400ms	600ms	800ms	1000ms	1200ms	1400ms	1600ms	400ms	600ms	800ms	1000ms	1200ms	1400ms	1600ms	400ms	600ms	800ms	1000ms	1200ms	1400ms	1600ms	400ms	600ms
Subject01	Female	20	0.6	1.8	0.6	1.6	25	51	92	807.6	913.4	937.1	888.8	860.7	0.0233036	0.21732	0.26518	0.100214	0.210643	0	20	40	100	100	100	90	0	0	30	60	90	100	90	0	0	50	40	100	100	100	0	10	20	90	100	100	100	0	0
Subject02	Female	20	0.5	3.6	0.5	3.6	3	17	106	989.1	905.7	970	968.4	988	0.146901	0.208347	0.315258	0.220157	0.0261235	0	0	10	50	90	90	100	10	0	40	60	100	100	90	0	0	40	50	70	100	90	0	0	20	60	80	100	100	0	20
Subject03	Female	21	0.5	1.9	0.5	1.8	27	53	108	932.5	868.3	1085	922.2	927.1	0.123003	0.106806	0.158618	0.166558	0.306979	0	0	10	70	80	100	100	0	0	20	80	80	90	90	0	0	10	30	70	100	90	0	0	20	70	90	100	100	0	10
Subject04	Female	20	0.6	1.4	0.6	1.4	27	49	103	1149	1032	944	1139	939.9	0.208007	0.108236	0.219068	0.239421	0.184807	0	0	10	30	40	90	80	10	0	10	40	90	100	90	0	0	20	40	60	80	60	0	10	0	40	40	80	80	0	0
Subject05	Male	21	1.5	4	1.5	4	1	26	103	1172	1001	1023	1066	926.7	0.229949	0.185714	0.125513	0.091182	0.379087	0	0	0	30	60	70	100	0	0	20	40	80	100	80	0	0	10	40	90	100	90	0	10	30	30	80	100	70	20	10
Subject06	Female	22	0.4	1.4	0.4	1.2	27	53	112	924	800	739.3	740.3	852.9	0.154004	0.194375	0.244826	0.162907	0.426545	0	0	20	70	100	100	100	0	10	50	90	100	100	100	0	20	60	90	100	90	100	0	10	70	90	100	100	100	10	40
Subject07	Female	23	1.2	2.4	1.2	2.4	27	55	123	907.8	939.3	940.3	994.5	1005	0.0960674	0.123496	0.184197	0.039266	0.304279	0	0	10	80	80	100	100	10	10	20	60	90	80	80	0	0	20	60	90	90	100	0	0	0	50	90	80	100	0	0
Subject08	Female	19	1.2	2.8	1.2	2.4	22	43	71	1062	1062	1110	994.1	1171	0.223352	0.223352	0.00669369	0.216075	0.157301	0	0	20	40	70	100	100	0	0	20	40	70	100	100	0	0	10	0	70	90	80	0	0	10	60	70	90	100	0	0
Subject09	Male	20	1	2.2	1	2.2	21	45	122	1008	1117	621.9	1008	814.6	0.00897917	0.205551	0.0364367	0.294246	0.031672	10	20	20	30	90	90	70	0	10	20	20	60	70	80	30	40	100	70	90	100	90	0	20	10	60	60	90	90	10	20
Subject10	Female	21	0.5	1.4	0.5	1.2	12	30	94	685.3	913	895.8	811	760.4	0.17817	0.282256	0.114423	0.194205	0.0917149	0	20	80	90	100	90	100	10	30	40	60	100	90	100	0	10	20	80	90	100	90	10	20	50	90	90	100	100	10	10
Subject11	Male	23	0.8	2.1	0.8	2	16	37	89	1143	908.9	1100	966.4	1011	0.096063	0.102993	0.162364	0.260141	0.0251929	0	0	0	10	70	100	100	0	0	10	70	70	90	90	0	0	0	30	70	90	100	10	10	20	70	60	100	90	0	0
Subject12	Male	20	1	2.5	1	2.5	38	73	99	891.9	1010	821.3	868.3	853.7	0.0816908	0.0260099	0.463777	0.106806	0.38175	0	0	10	90	90	100	100	10	0	20	40	100	90	100	0	30	60	60	80	90	100	0	0	20	80	80	90	90	0	30
Subject13	Female	20	0.2	0.6	0.2	0.5	30	66	108	893.3	891.4	935.6	800.8	805.8	0.18997	0.136863	0.175502	0.291209	0.118032	0	10	30	70	100	100	90	0	0	20	70	90	80	90	10	10	20	50	60	80	60	0	10	50	60	90	80	90	20	10
Subject14	Female	24	1.5	2.8	1.5	2.5	10	37	90	789.5	872.3	897.1	880	912.5	0.299937	0.251519	0.260506	0.30375	0.393315	0	20	50	80	90	100	100	0	0	50	60	100	100	100	10	10	40	60	90	80	100	0	0	50	60	80	100	100	0	20
Subject15	Female	20	0.5	1.2	0.5	1.2	32	67	104	800	793.1	833.2	778.6	742.6	0.0048675	0.0345858	0.0941071	0.128166	0.147859	0	0	50	100	100	100	100	0	0	60	100	100	100	100	0	20	40	100	100	100	100	0	0	60	90	100	100	100	0	10
Subject16	Male	24	1.3	2.5	1.3	2.5	2	4	56	1132	926.2	1116	955.2	1180	0.189046	0.456381	0.0954301	0.0344954	0.358983	0	0	20	20	70	90	100	0	30	40	60	60	100	90	30	20	20	30	60	70	70	10	10	10	80	100	80	80	10	0
Subject17	Male	20	0.8	2.3	0.8	2.3	22	43	80	997.2	1150	1298	1195	1100	0.162956	0.0942609	0.164099	0.190628	0.0851909	0	0	10	40	70	90	70	0	0	10	10	70	100	100	0	0	0	20	30	70	100	0	0	0	20	40	70	80	0	0
Subject18	Male	26	1.3	1.8	1.3	1.8	12	29	90	878.2	1112	926.5	979.7	810.3	0.161125	0.13714	0.236481	0.133	0.0189066	0	0	30	80	100	100	100	0	0	0	20	70	80	100	20	10	50	60	100	100	100	10	10	20	60	100	100	100	0	20
Subject19	Female	20	0.8	1.8	0.8	1.6	25	53	94	868.9	824	854	739.7	983.8	0.152952	0.395995	0.313232	0.346762	0.0181134	0	0	30	80	100	90	100	0	20	50	70	70	100	100	10	0	60	60	90	100	100	0	40	50	90	90	100	100	20	30
Subject20	Female	22	0.6	2.2	0.6	2.2	35	60	103	1078	1128	1146	1161	1014	0.134972	0.355674	0.217452	0.172179	0.306903	10	10	10	30	60	80	70	0	10	10	50	40	70	80	0	0	10	20	60	70	90	0	0	10	20	60	90	100	10	10
Subject21	Female	28	0.5	1.7	0.5	1.5	21	41	124	852.2	734.8	734	763.9	658.6	0.173081	0.215841	0.229155	0.583192	0.173398	10	10	40	80	90	90	100	10	20	70	80	100	90	100	10	20	60	70	90	100	60	0	20	30	30	20	50	40	10	30
Subject22	Female	25	0.5	0.8	0.5	0.8	27	70	119	857.3	864.1	896.3	880.5	749.1	0.19748	0.252401	0.34966	0.0936513	0.40542	0	0	40	80	90	100	100	0	0	40	50	90	70	90	0	0	50	40	80	80	90	0	10	20	90	90	100	100	0	20
Subject23	Female	23	0.5	1.3	0.5	1.3	17	37	119	876.8	822.3	844.4	903.3	919.4	0.115078	0.196036	0.152653	0.252961	0.658799	10	10	30	90	100	100	100	0	0	50	80	100	100	100	0	0	30	70	80	80	80	0	0	40	60	90	100	100	10	40
Subject24	Male	27	1	4.5	1	3.5	8	44	111	973.1	697.9	866.2	827.8	957.2	0.247046	0.176816	0.126876	0.121044	0.135499	0	10	30	50	90	100	100	0	20	80	90	100	100	100	0	10	30	90	100	100	100	0	10	40	100	100	100	100	0	0
Subject25	Female	22	0.8	1.3	0.8	1.3	25	38	124	866.2	742.9	807	891.3	829.1	0.126876	0.327231	0.034114	0.206664	0.154505	0	10	30	90	100	100	100	0	10	90	50	100	100	90	0	0	40	100	100	100	100	0	0	30	80	80	90	100	0	10
Subject26	Male	22	1	4.5	1	4.2	26	37	82	1086	1031	1109	1128	1138	0.0669245	0.161397	0.199098	0.160461	0.15413	0	0	0	10	80	90	80	0	0	10	40	80	100	90	0	0	10	30	50	90	80	0	0	10	20	70	90	100	0	0
Subject27	Female	27	0.12	0.22	0.12	0.21	32	68	92	871	1030	1012	934.9	917.6	0.1	0.114466	0.186364	0.220237	0.243134	0	0	20	90	90	100	100	0	0	20	40	100	100	100	0	0	0	60	70	100	100	0	0	30	50	90	90	90	0	0
Subject28	Female	21	0.3	0.7	0.3	0.7	13	37	93	829	917.4	1085	919.6	876.1	0.199397	0.314149	0.325899	0.204328	0.567059	10	0	50	70	100	90	90	10	10	40	50	70	90	80	0	10	20	40	60	80	90	0	10	30	60	100	100	90	0	30
Subject29	Male	22	0.8	2.1	0.8	1.9	18	36	83	948.8	1033	885.6	968.3	878.2	0.166632	0.141142	0.122177	0.0549726	0.161125	0	0	20	60	100	100	100	0	0	10	40	90	100	100	0	0	20	80	90	90	100	0	0	0	70	90	100	100	0	0
Subject30	Female	20	0.8	2.2	0.8	2	23	44	117	1079	1040	1194	1131	1213	0.0873123	0.0315288	0.00441541	0.132272	0.0180956	0	0	0	20	90	100	100	0	0	0	10	90	80	100	0	0	0	0	70	60	100	0	0	10	20	70	100	100	0	0
[truncated: 5 more columns]
